# Supplementary material for: Nationwide outcomes of fenestrated endovascular aneurysm repair
Source: Br J Surg. 2026 Mar 27;113(5):znag037. doi: 10.1093/bjs/znag037 (PMC13167452; doi:10.1093/bjs/znag037)
Supplement: znag037_Supplementary_Data [file znag037_supplementary_data.zip]

Archive with 2 entries (2 files):
- Lay_summary.docx
- Supplementary_Material.docx
